# Supplementary material for: Bi-modal ultrasound radiomics and habitat analysis enhanced the pre-operative prediction of axillary lymph node burden in patients with early-stage breast cancer
Source: Front Oncol. 2025 May 29;15:1607442. doi: 10.3389/fonc.2025.1607442 (PMC12158749; doi:10.3389/fonc.2025.1607442)
Supplement: Supplementary file 1 [file DataSheet1.xlsx]

## Sheet: Sheet1
The clustering results extracted from the clustering methods based on BMUS
n_clusters	ch_score	inertia	separation	dbi	m_intra_c_distance	m_inter_c_distance	l_intra_c_distance	s_inter_c_distance
2	1.29249e+07	1066337	1.02634	0.666218	0.341881	1.02634	1.43797	1.02634
3	1.6341e+07	608849	1.00038	0.734718	0.25728	1.00038	1.43921	0.424093
4	1.82272e+07	409481	0.97551	0.733464	0.212767	0.97551	1.4457	0.330085
5	1.894e+07	312479	0.952372	0.761267	0.185205	0.952372	1.4444	0.285997
6	1.89805e+07	256757	0.937656	0.802711	0.167222	0.937656	1.44175	0.239123
7	1.87318e+07	221465	0.93162	0.84233	0.15387	0.93162	1.43952	0.206935
8	1.82763e+07	197239	0.917778	0.893187	0.143808	0.917778	1.4391	0.18569
9	1.76381e+07	180632	0.905087	0.954701	0.137178	0.905087	1.43963	0.159765
10	1.6994e+07	167857	0.900462	0.989353	0.131113	0.900462	1.43949	0.152273
The clustering results extracted from the clustering methods based on SWE
n_clusters	ch_score	inertia	separation	dbi	m_intra_c_distance	m_inter_c_distance	l_intra_c_distance	s_inter_c_distance
2	4.58993e+06	603388	0.493494	0.977665	0.241236	0.493494	2.00869	0.493494
3	4.82834e+06	417313	0.936268	0.820314	0.287356	0.936268	1.45801	0.455077
4	4.75619e+06	327582	0.845537	0.962062	0.247635	0.845537	1.45317	0.323069
5	4.81521e+06	265474	0.825913	0.948889	0.220896	0.825913	1.41776	0.326529
6	4.75157e+06	226510	0.842743	0.914656	0.205868	0.842743	1.39443	0.299826
7	4.71573e+06	197309	0.85876	0.945719	0.192761	0.85876	1.39058	0.263407
8	4.59418e+06	177798	0.843143	0.962909	0.180337	0.843143	1.39803	0.23585
9	4.5327e+06	160853	0.917326	0.917268	0.186425	0.917326	0.909513	0.233553
10	4.42305e+06	148648	0.904223	0.956188	0.176887	0.904223	0.909545	0.198912
