# Supplementary material for: Bi-modal ultrasound radiomics and habitat analysis enhanced the pre-operative prediction of axillary lymph node burden in patients with early-stage breast cancer
Source: Front Oncol. 2025 May 29;15:1607442. doi: 10.3389/fonc.2025.1607442 (PMC12158749; doi:10.3389/fonc.2025.1607442)
Supplement: Supplementary file 2 [file DataSheet2.xlsx]

## Sheet: BMUS habitat
model_name	Accuracy	AUC	95% CI	Sensitivity	Specificity	PPV	NPV	Precision	Recall	F1	Threshold	Task
LR	0.603659	0.645929	0.5576 - 0.7342	0.641509	0.585586	0.425	0.77381	0.425	0.641509	0.511278	0.462921	label-train
NaiveBayes	0.628049	0.662077	0.5714 - 0.7528	0.641509	0.621622	0.447368	0.784091	0.447368	0.641509	0.527132	0.41352	label-train
SVM	0.713415	0.750637	0.6687 - 0.8325	0.716981	0.711712	0.542857	0.840426	0.542857	0.716981	0.617886	0.482656	label-train
KNN	0.743902	0.806561	0.7427 - 0.8705	0.415094	0.900901	0.666667	0.763359	0.666667	0.415094	0.511628	0.6	label-train
RandomForest	0.981707	1	1.0000 - 1.0000	0.943396	1	1	0.973684	1	0.943396	0.970874	0.6	label-train
ExtraTrees	0.676829	1	1.0000 - 1.0000	0	1	0	0.676829	0	0		1	label-train
XGBoost	0.95122	0.995411	0.9897 - 1.0000	0.981132	0.936937	0.881356	0.990476	0.881356	0.981132	0.928571	0.413699	label-train
LightGBM	0.743902	0.813191	0.7465 - 0.8799	0.679245	0.774775	0.590164	0.834951	0.590164	0.679245	0.631579	0.523355	label-train
GradientBoosting	0.79878	0.878463	0.8257 - 0.9312	0.773585	0.810811	0.66129	0.882353	0.66129	0.773585	0.713043	0.50662	label-train
AdaBoost	0.780488	0.77163	0.6943 - 0.8490	0.509434	0.90991	0.72973	0.795276	0.72973	0.509434	0.6	0.51992	label-train
MLP	0.658537	0.674486	0.5867 - 0.7622	0.622641	0.675676	0.478261	0.789474	0.478261	0.622641	0.540984	0.487896	label-train

## Sheet: SWE habitat
model_name	Accuracy	AUC	95% CI	Sensitivity	Specificity	PPV	NPV	Precision	Recall	F1	Threshold	Task
LR	0.70122	0.80367	0.7365 - 0.8709	0.872727	0.614679	0.533333	0.905405	0.533333	0.872727	0.662069	0.393015	label-train
NaiveBayes	0.670732	0.725771	0.6460 - 0.8055	0.727273	0.642202	0.506329	0.823529	0.506329	0.727273	0.597015	0.543604	label-train
SVM	0.847561	0.904921	0.8586 - 0.9512	0.854545	0.844037	0.734375	0.92	0.734375	0.854545	0.789916	0.483806	label-train
KNN	0.780488	0.851877	0.7955 - 0.9082	0.6	0.87156	0.702128	0.811966	0.702128	0.6	0.647059	0.6	label-train
RandomForest	0.987805	0.9995	0.9986 - 1.0000	0.963636	1	1	0.981982	1	0.963636	0.981481	0.5	label-train
ExtraTrees	0.664634	1	1.0000 - 1.0000	0	1	0	0.664634	0	0		1	label-train
XGBoost	0.993902	1	1.0000 - 1.0000	0.981818	1	1	0.990909	1	0.981818	0.990826	0.605521	label-train
LightGBM	0.835366	0.91251	0.8709 - 0.9541	0.818182	0.844037	0.725806	0.901961	0.725806	0.818182	0.769231	0.476462	label-train
GradientBoosting	0.829268	0.941952	0.9094 - 0.9745	0.927273	0.779817	0.68	0.955056	0.68	0.927273	0.784615	0.434536	label-train
AdaBoost	0.743902	0.884153	0.8352 - 0.9331	0.890909	0.669725	0.576471	0.924051	0.576471	0.890909	0.7	0.472864	label-train
MLP	0.780488	0.826689	0.7605 - 0.8929	0.8	0.770642	0.637681	0.884211	0.637681	0.8	0.709677	0.50428	label-train

## Sheet: BMUS omics
model_name	Accuracy	AUC	95% CI	Sensitivity	Specificity	PPV	NPV	Precision	Recall	F1	Threshold	Task
LR	0.664634	0.753187	0.6782 - 0.8282	0.811321	0.594595	0.488636	0.868421	0.488636	0.811321	0.609929	0.451231	label-train
NaiveBayes	0.670732	0.702703	0.6190 - 0.7864	0.716981	0.648649	0.493506	0.827586	0.493506	0.716981	0.584615	0.509398	label-train
SVM	0.780488	0.825939	0.7595 - 0.8924	0.773585	0.783784	0.630769	0.878788	0.630769	0.773585	0.694915	0.545199	label-train
KNN	0.768293	0.807496	0.7382 - 0.8768	0.283019	1	1	0.744966	1	0.283019	0.441176	0.8	label-train
RandomForest	0.987805	1	1.0000 - 1.0000	0.962264	1	1	0.982301	1	0.962264	0.980769	0.6	label-train
ExtraTrees	0.676829	1	1.0000 - 1.0000	0	1	0	0.676829	0	0		1	label-train
XGBoost	0.993902	1	1.0000 - 1.0000	0.981132	1	1	0.991071	1	0.981132	0.990476	0.560411	label-train
LightGBM	0.890244	0.956145	0.9281 - 0.9842	0.886792	0.891892	0.79661	0.942857	0.79661	0.886792	0.839286	0.469356	label-train
GradientBoosting	0.939024	0.966939	0.9421 - 0.9918	0.943396	0.936937	0.877193	0.971963	0.877193	0.943396	0.909091	0.506508	label-train
AdaBoost	0.768293	0.855771	0.7992 - 0.9124	0.811321	0.747748	0.605634	0.892473	0.605634	0.811321	0.693548	0.497234	label-train
MLP	0.72561	0.790923	0.7196 - 0.8623	0.792453	0.693694	0.552632	0.875	0.552632	0.792453	0.651163	0.4863	label-train

## Sheet: SWE omics
model_name	Accuracy	AUC	95% CI	Sensitivity	Specificity	PPV	NPV	Precision	Recall	F1	Threshold	Task
LR	0.676829	0.721739	0.6381 - 0.8054	0.632653	0.695652	0.469697	0.816327	0.469697	0.632653	0.53913	0.526787	label-train
NaiveBayes	0.615854	0.671872	0.5850 - 0.7588	0.734694	0.565217	0.418605	0.833333	0.418605	0.734694	0.533333	0.117578	label-train
SVM	0.731707	0.839752	0.7770 - 0.9025	0.816327	0.695652	0.533333	0.898876	0.533333	0.816327	0.645161	0.424544	label-train
KNN	0.792683	0.84339	0.7841 - 0.9027	0.571429	0.886957	0.682927	0.829268	0.682927	0.571429	0.622222	0.6	label-train
RandomForest	0.981707	0.999734	0.9991 - 1.0000	0.938775	1	1	0.974576	1	0.938775	0.968421	0.6	label-train
ExtraTrees	0.70122	1	1.0000 - 1.0000	0	1	0	0.70122	0	0		1	label-train
XGBoost	0.987805	0.999823	0.9993 - 1.0000	0.979592	0.991304	0.979592	0.991304	0.979592	0.979592	0.979592	0.51742	label-train
LightGBM	0.859756	0.939663	0.9025 - 0.9768	0.897959	0.843478	0.709677	0.95098	0.709677	0.897959	0.792793	0.440981	label-train
GradientBoosting	0.79878	0.928838	0.8897 - 0.9680	0.938775	0.73913	0.605263	0.965909	0.605263	0.938775	0.736	0.424112	label-train
AdaBoost	0.707317	0.852085	0.7913 - 0.9128	0.877551	0.634783	0.505882	0.924051	0.505882	0.877551	0.641791	0.483495	label-train
MLP	0.664634	0.738243	0.6548 - 0.8217	0.714286	0.643478	0.460526	0.840909	0.460526	0.714286	0.56	0.488585	label-train
